# Supplementary material for: Biomass-Derived Porous Carbon from Agar as an Anode Material for Lithium-Ion Batteries
Source: Nanomaterials (Basel). 2021 Dec 22;12(1):22. doi: 10.3390/nano12010022 (PMC8746817; doi:10.3390/nano12010022)
Supplement: Supplementary file 1 [file nanomaterials-12-00022-s001.zip]

Archive with 1 entries (1 files):
- nanomaterials-1478354-supplementary.pdf
